# Supplementary material for: Selective events at individual sites underlie the evolution of monkeypox virus clades
Source: Virus Evol. 2023 May 20;9(1):vead031. doi: 10.1093/ve/vead031 (PMC10256197; doi:10.1093/ve/vead031)
Supplement: vead031_Supp [file vead031_supp.zip]

Archive with 5 entries (5 files):
- Supplementary_Table_S1.docx
- Supplementary_Table_S2.docx
- Supplementary_Table_S3.docx
- Supplementary_table_S4.pdf
- suppl_data/Supplementary_figure_S1.tiff
